# Supplementary material for: Induction of Erythroid Differentiation in Human Erythroleukemia Cells by Depletion of Malic Enzyme 2
Source: PLoS One. 2010 Sep 2;5(9):e12520. doi: 10.1371/journal.pone.0012520 (PMC2932743; doi:10.1371/journal.pone.0012520)
Supplement: Table S1 — Metabolite levels in lysates from control K562 (pLKO) and ME2 knockdown (shME2-3) cells. The metabolites were measured by LC-MS method as described in “Materials and Methods”. (0.05 MB XLS) [file pone.0012520.s003.xls]

## Sheet: Sheet1
Metabolite	pLKO	SD	shME2-3	SD
lactose	4.30748	1.63451	3.39385	0.145012
sucrose	5.03502	2.16575	3.52849	0.418336
sorbitol	252.448	19.5677	234.314	16.4115
F1P	2595.15	463.745	2756.81	58.5571
glucose (fructose, galactose)	18348.7	1903.97	15589.8	310.936
G6P	9345.91	2533.96	8023.18	429.596
F6P/G1P	5216.65	1017.75	4877.46	290.006
F-1,6-bisphophate (F-2,6-diP, G-1,6-diP)	235.208	83.7504	457.234	63.732
DHAP	1926.69	811.252	3147.01	310.991
PEP	594.275	158.022	1251.2	110.471
pyruvate	11302.5	984.829	10107.9	274.817
lactate	31533.9	2151.77	27961.8	205.981
ribose-5-phosphate	911.759	110.628	1270.49	68.8574
ribulose-5-phosphate	1615.26	359.852	2183.47	127.865
citrate	1535.71	728.501	1874.71	305.726
aconitate	209.123	67.0531	212.036	45.0566
isocitrate	156.275	56.7064	151.612	4.30103
alpha-ketoglutarate (adipate)	1492.6	559.89	1278.81	384.713
succinate (methylmalonate)	78304.5	4068.62	71451.5	805.952
fumarate	1991.33	204.607	1744.73	108.959
malate	71524.4	9572.4	62307.6	1281.88
oxalate	59.0378	26.1104	67.0632	11.8211
maleate	1977.98	317.561	1704.03	126.707
adenylosuccinate	23.4426	4.63154	9.80841	2.10109
alpha-glycerophosphate	5636.82	699.923	5587.06	136.69
malonate	871.856	193.036	725.11	212.562
2-aminodipate	38.6566	2.1371	39.5459	2.59015
hydroxy-phenylpyruvate	8.36522	14.489	7.5623	9.47558
glyceraldehyde	839.987	77.1052	721.279	9.21657
cystathionine	170.098	34.0098	165.148	13.2525
pantothenate	66588	7678.23	84666.1	1908.25
4-pyridoxate	4.34402	0.724079	4.06331	0.550426
5-methyl-THF	0.775708	1.34357	0	0
folate	372.579	40.9731	372.773	13.2689
UDP-glucose (UDP-galactose)	5272.36	794.978	6792.55	195.3
UDP-glucuronate	1256.96	25.8287	1200.5	73.7642
urate	1596.96	366.576	1196.99	78.3413
kynurenine	23.6359	2.71787	21.9348	0.360928
niacin	15.3232	26.5406	0	0
NAD	13175.7	2009.75	11381	399.596
NADH	922.682	34.3591	408.77	136.913
NADP	254.608	129.253	293.669	57.1322
NADPH	297.23	268.089	38.8079	67.2172
adenine	71.9122	11.7572	51.5042	12.9793
thymine	0	0	22.769	1.17735
uracil	56.4884	4.88144	154.521	16.1201
AMP	1059.72	248.111	805.159	44.081
ADP	5834.02	868.215	5027.48	26.1842
cAMP	52.8122	11.0825	44.727	1.7514
cytidine	56.7351	9.61029	20.6524	4.66501
CMP	58.7233	11.4913	44.7745	1.96157
CDP	5.65502	1.01316	7.16214	1.11922
dCDP	1.19447	0.234695	1.20436	0.222
dCMP	3.35913	5.81819	1.68374	2.91633
guanosine	27.4133	8.94492	6.6003	1.48368
GMP	88.967	15.6722	71.587	5.31528
GDP	318.202	36.4988	276.918	9.15787
uridine	170.274	12.2176	27.2331	5.6812
UMP	421.793	54.7605	273.258	28.0013
UDP	924.903	268.771	1164.91	125.364
dUMP	5.65243	2.32174	4.2612	3.76101
inosine	275.875	7.20997	47.7731	19.1996
IMP	217.213	24.7483	128.713	19.6758
xanthine	410.418	8.33049	454.355	31.2189
hypoxanthine	395.74	13.104	306.781	19.5004
orotate	28.4681	1.55646	2454.67	148.642
palmitate	46873.2	6747.55	39822.2	2222.96
palmitoleate	792.049	114.812	835.913	97.0573
stearate	4324.96	645.177	3290.4	78.5673
oleate	6281.7	347.719	5571.32	374.852
linoleate	1926.8	222.038	1965.93	402.311
gamma-linoleate	159.66	44.6279	142.828	28.0122
arachidonate	124.553	22.8263	374.238	9.78771
EPA	265.83	19.7984	250.634	5.93157
acetoacetate	9.64242	4.14388	6.79866	1.66522
PGE2	37.6639	25.3866	45.7686	21.1324
deoxycholate	21.3716	13.7125	37.4889	23.6607
glycocholate	19.0529	2.50883	17.0241	2.30574
glycodeoxycholate	21.25	0.660536	18.676	1.39148
taurocholate	13.1601	2.28863	9.70584	1.78646
taurodeoxycholate	17.0465	4.24851	11.4577	1.73277
taurolithocholate	13.0509	1.27975	11.3155	1.274
lithocholoate	46.372	14.2701	37.6709	4.09753
glucuronate	27.6842	1.05612	31.2113	1.71304
glutathione oxidized	8731.65	3250.34	11558.1	447.361
glutathione reduced	987.816	546.196	1268.51	814.564
5-HIAA	31.6505	3.2843	33.6138	2.00709
bilirubin	34.1683	26.2873	14.932	11.2185
hippurate	484.733	19.4161	533.936	13.8883
salicylurate	10.6894	3.61803	7.00666	1.66637
4-hydroxybenzoate	165.847	12.78	169.239	6.31096
PPA	97.0945	10.4184	82.2912	14.9965
geranyl pyrophosphate	13.7937	15.525	55.0163	17.4011
glycine	120.978	7.06252	107.346	4.28935
alanine	3039.05	287.635	2903.73	213.841
serine	2310.53	153.326	2209.58	24.9277
threonine	3793.21	101.328	3489	198.336
asparagine	895.339	20.0579	804.692	72.8404
glutamine	71174.5	2418.53	69684.2	4526.76
aspartate	1312.84	104.361	1198.72	100.691
glutamate	9962.91	313.472	12372.5	685.026
arginine	16170.6	1728.24	15555.5	162.747
lysine	16617.4	1444.37	15966.1	905.102
histidine	9228.19	1219	8956.11	120.723
leucine	38598.5	2448.14	38874.4	1178.91
isoleucine	42127	2807.07	43540.1	1994.36
valine	25505	1294.22	25379.7	211.305
phenylalanine	66095.7	5528.12	69805	1809.98
tyrosine	6783.23	679.796	7066	478.559
typtophan	14735.5	1375.49	15438.2	456.812
proline	41445.5	1422.7	35503.5	171.904
methionine	2675.96	242.601	2833.92	158.601
carnitine	2111.42	84.2678	2589.49	121.205
carnosine	142.579	22.3582	137.969	1.48108
citrulline	81.251	21.1926	79.9419	4.61665
ornithine	176.168	22.0615	176.352	72.3401
allantoin	444.936	39.56	458.768	18.101
cis/trans-hydroxyproline	0	0	0	0
histamine	52.3587	90.6879	33.0166	19.6384
homocysteine	0	0	0	0
GABA	119.304	18.6835	191.34	34.6992
taurine	2177.95	275.992	3560.36	202.86
thyroxine	5.29432	0.166506	4.54992	0.23923
serotonin	497.77	27.8162	548.327	60.9123
5-HIAA	0	0	0	0
creatine	16058.7	832.146	16017.5	1379.16
creatinine	1268.54	73.7529	1243.98	65.5692
dimethylglycine	75.0065	2.66807	67.1815	4.70693
betaine	10488	473.188	10330.3	285.649
choline	33719.9	1168.05	32562.9	3772.99
acetylcholine	63.0901	14.8112	37.6144	3.86772
alpha-glycerophosphocholine	2529.59	247.977	2001.59	79.8035
phosphoethanolamine	0	0	21.7892	4.00474
adenosine	442.022	61.6579	1174.6	993.703
thymidine	18.9332	4.86244	7.10964	6.90943
2'-deoxyadenosine	83.8974	8.5906	265.745	332.137
2'-deoxycytidine	0.750412	0.459676	0.726081	0.114267
2'-deoxyuridine	23.2373	2.07406	0	0
xanthosine	76.5644	7.23368	80.049	5.65609
3-OH-anthranilic acid	0	0	0	0
5'-adenosylhomocysteine	42.0295	4.41035	43.264	1.4629
ADMA/SDMA	200.457	29.2413	196.028	30.7677
anthranilic acid	0	0	0	0
argininosuccinate	0	0	0	0
cotinine isomer	713.429	139.487	731.062	166.483
glycerol	9.54056	2.98366	9.31918	2.17789
kynurenic acid	84.3413	15.9225	98.351	18.1677
N-carbamoyl-beta-alanine	386.697	36.0257	405.772	27.5986
trimethylamine-N-oxide	93.9725	15.2489	78.9253	8.25305
tyramine	2.23566	3.87227	69.7488	119.303
niacinamide	19691.1	1748.54	19991.9	875.578
pyridoxine	94264.1	12757.9	104394	10504.8
thiamine	20528	2246.52	20599.2	372.936
cobalamin	0	0	0	0
NMMA	32.7891	4.56628	31.1162	10.9167
carnitine isomer	174.876	10.2739	177.322	6.26468
